# Supplementary material for: Association between 25-OH Vitamin D Deficiency and COVID-19 Severity in Pregnant Women
Source: Int J Mol Sci. 2022 Dec 2;23(23):15188. doi: 10.3390/ijms232315188 (PMC9735729; doi:10.3390/ijms232315188)
Supplement: Supplementary file 1 [file ijms-23-15188-s001.zip]

Archive with 1 entries (1 files):
- ijms-1972535-supplementary.xlsx
