# Supplementary material for: Association between 25-OH Vitamin D Deficiency and COVID-19 Severity in Pregnant Women
Source: Int J Mol Sci. 2022 Dec 2;23(23):15188. doi: 10.3390/ijms232315188 (PMC9735729; doi:10.3390/ijms232315188)
Supplement: Supplementary file 1 [file ijms-23-15188-s001.zip › ijms-1972535-supplementary.xlsx]

## Sheet: data
ID NUMBER	Classification	Gestationtal age	Mother´s age	Body mass index	Obesity	Diabetes	Gestational diabetes	Hypertention	Preeclampsia	Hypotiroidism	SatO2	SpO2	Days at hospital	IUC admission	Maternal death	Pneumonia	Fatigue	Fever	Cough	Myalgia	Chest pain	Dyspnea	Anosmia	Dysgeusia	VitD [ng/ml]	Calcium serum (mmol/l)	Magnesium serum (mmol/l)	Phosphorus serum (mmol/l)
1	Control	38.6	34	26.1719	0	0	0	1	0	0	No reported	No reported	0	0	0	0	0	0	0	0	0	0	0	0	10.8	1.427	0.481	4.26228
2	Control	39	26	20.9366	0	0	0	0	0	0	No reported	No reported	0	0	0	0	0	0	0	0	0	0	0	0	10	1.272	0.455	2.71236
3	Control	38.1	20	37.8041	1	0	0	0	0	0	No reported	No reported	0	0	0	0	0	0	0	0	0	0	0	0	11.7	1.342	0.492	2.00198
4	Control	38.5	28	40.625	1	0	0	0	0	0	No reported	No reported	0	0	0	0	0	0	0	0	0	0	0	0	11.4	1.322	0.514	3.5519
5	Control	38.4	33	26.5625	0	0	0	0	0	0	No reported	No reported	0	0	0	0	0	0	0	0	0	0	0	0	15.3	1.297	0.458	3.45503
6	Control	38	25	25.7117	0	0	0	0	0	0	No reported	No reported	0	0	0	0	0	0	0	0	0	0	0	0	16.2	1.028	0.289	2.03427
7	Control	38.3	30	32.8731	1	0	0	0	0	0	No reported	No reported	0	0	0	0	0	0	0	0	0	0	0	0	12.3	1.375	0.543	3.90709
8	Control	38.2	33	30.4	1	0	1	0	0	0	No reported	No reported	0	0	0	0	0	0	0	0	0	0	0	0	15.8	1.272	0.508	3.229
9	Control	39.4	27	32	0	0	0	0	0	0	No reported	No reported	0	0	0	0	0	0	0	0	0	0	0	0	19.4	1.252	0.46	3.29358
10	Control	37.6	30	28.5075	1	0	0	0	0	0	No reported	No reported	0	0	0	0	0	0	0	0	0	0	0	0	14.8	1.14	0.545	2.97068
11	Control	38.1	28	27.9421	0	0	0	0	1	0	No reported	No reported	0	0	0	0	0	0	0	0	0	0	0	0	19.6	1.44669	0.579933	2.9061
12	Control	38.5	24	26.7698	0	0	0	0	0	0	No reported	No reported	0	0	0	0	0	0	0	0	0	0	0	0	13.8	1.604	0.574	4.39243
13	Control	37	21	27.3437	0	0	0	0	0	0	No reported	No reported	0	0	0	0	0	0	0	0	0	0	0	0	26.9	1.55189	0.61695	3.65523
14	Control	37	29	23.533	0	0	0	0	0	0	No reported	No reported	0	0	0	0	0	0	0	0	0	0	0	0	24.8	1.747	0.574	3.8748
15	Control	38	38	29.0174	0	0	0	0	0	0	No reported	No reported	0	0	0	0	0	0	0	0	0	0	0	0	33.1	1.37	0.411	3.19671
16	Control	40.3	22	17.3604	0	0	0	0	0	0	No reported	No reported	0	0	0	0	0	0	0	0	0	0	0	0	25.9	1.195	0.431	3.45503
17	Control	38.3	34	27.8293	0	0	0	0	0	0	No reported	No reported	0	0	0	0	0	0	0	0	0	0	0	0	20.2	1.297	0.431	3.51961
18	Control	38.6	42	28.7619	0	0	0	0	0	0	No reported	No reported	0	0	0	0	0	0	0	0	0	0	0	0	36.6	1.417	0.451	3.19671
19	Control	37.3	28	30.8532	1	0	1	0	1	0	No reported	No reported	0	0	0	0	0	0	0	0	0	0	0	0	30	1.397	0.533	4.5206
20	Control	38.3	30	25.3333	0	0	0	0	0	0	No reported	No reported	0	0	0	0	0	0	0	0	0	0	0	0	27.9	1.43088	0.528	3.68106
21	Control	37.3	25	27.9155	0	0	1	0	0	0	No reported	No reported	0	0	0	0	0	0	0	0	0	0	0	0	32.1	1.447	0.444	2.93839
22	Control	38.3	22	28.8415	0	0	0	0	0	0	No reported	No reported	0	0	0	0	0	0	0	0	0	0	0	0	32	1.572	0.574	3.229
23	Control	37.1	28	26.3	0	0	0	0	0	0	No reported	No reported	0	0	0	0	0	0	0	0	0	0	0	0	20.7	1.372	0.566	4.1977
24	Control	40.4	24	21.9261	0	0	0	0	0	0	No reported	No reported	0	0	0	0	0	0	0	0	0	0	0	0	36.5	1.248	0.531	3.48732
25	Control	38.3	34	21.0937	0	0	0	0	0	0	No reported	No reported	0	0	0	0	0	0	0	0	0	0	0	0	26	0.948	0.398	2.9061
26	Control	39.1	25	22.4	0	0	0	0	0	0	No reported	No reported	0	0	0	0	0	0	0	0	0	0	0	0	31.6	Not measured	Not measured	Not measured
27	Control	39.8	22	20.2	0	0	0	0	0	0	No reported	No reported	0	0	0	0	0	0	0	0	0	0	0	0	32.4	Not measured	Not measured	Not measured
28	Control	40.1	24	20.7	0	0	0	0	0	0	No reported	No reported	0	0	0	0	0	0	0	0	0	0	0	0	23.3	Not measured	Not measured	Not measured
29	Control	38.6	22	23.1	0	0	0	0	0	0	No reported	No reported	0	0	0	0	0	0	0	0	0	0	0	0	35.7	Not measured	Not measured	Not measured
30	Control	39.8	33	24.6	0	0	0	0	0	1	No reported	No reported	0	0	0	0	0	0	0	0	0	0	0	0	12.7	Not measured	Not measured	Not measured
31	Control	39.1	23	24.3	0	0	0	0	0	0	No reported	No reported	0	0	0	0	0	0	0	0	0	0	0	0	16	Not measured	Not measured	Not measured
32	Control	38.6	22	18.5	0	0	0	0	0	0	No reported	No reported	0	0	0	0	0	0	0	0	0	0	0	0	23	Not measured	Not measured	Not measured
33	Control	37.9	35	24.1	0	0	0	0	0	1	No reported	No reported	0	0	0	0	0	0	0	0	0	0	0	0	19.4	Not measured	Not measured	Not measured
34	Control	39.3	31	24.4	0	0	0	0	0	0	No reported	No reported	0	0	0	0	0	0	0	0	0	0	0	0	18.6	Not measured	Not measured	Not measured
35	Control	37.9	21	22.8	0	0	0	0	1	0	No reported	No reported	0	0	0	0	0	0	0	0	0	0	0	0	42.4	Not measured	Not measured	Not measured
36	Control	39.4	19	24.9	0	0	0	0	0	0	No reported	No reported	0	0	0	0	0	0	0	0	0	0	0	0	25	Not measured	Not measured	Not measured
37	Control	40.1	36	23.1	0	0	0	0	0	0	No reported	No reported	0	0	0	0	0	0	0	0	0	0	0	0	26.3	Not measured	Not measured	Not measured
38	Control	37.9	22	22.5	0	0	0	0	0	0	No reported	No reported	0	0	0	0	0	0	0	0	0	0	0	0	12.6	Not measured	Not measured	Not measured
39	Control	38.4	31	22.5	0	0	1	0	0	1	No reported	No reported	0	0	0	0	0	0	0	0	0	0	0	0	20.3	Not measured	Not measured	Not measured
40	Control	39.7	28	24.8	0	0	0	0	0	0	No reported	No reported	0	0	0	0	0	0	0	0	0	0	0	0	30.5	Not measured	Not measured	Not measured
41	Control	38.1	33	19.8	0	0	0	0	0	1	No reported	No reported	0	0	0	0	0	0	0	0	0	0	0	0	27.8	Not measured	Not measured	Not measured
42	Control	40	28	24.8	0	0	0	0	0	0	No reported	No reported	0	0	0	0	0	0	0	0	0	0	0	0	20.8	Not measured	Not measured	Not measured
43	Control	40.1	24	22.3	0	0	0	0	0	1	No reported	No reported	0	0	0	0	0	0	0	0	0	0	0	0	20.1	Not measured	Not measured	Not measured
44	Control	38.2	32	31.1	0	0	0	0	0	0	No reported	No reported	0	0	0	0	0	0	0	0	0	0	0	0	31.8	Not measured	Not measured	Not measured
45	Control	38.7	25	24	0	0	0	0	0	0	No reported	No reported	0	0	0	0	0	0	0	0	0	0	0	0	28.1	Not measured	Not measured	Not measured
46	Control	39.1	30	29.4	0	0	0	1	0	0	No reported	No reported	0	0	0	0	0	0	0	0	0	0	0	0	15.3	Not measured	Not measured	Not measured
47	Control	37.6	30	24	0	0	0	0	0	1	No reported	No reported	0	0	0	0	0	0	0	0	0	0	0	0	39.1	Not measured	Not measured	Not measured
48	Control	38.3	34	22.9	0	0	1	0	0	1	No reported	No reported	0	0	0	0	0	0	0	0	0	0	0	0	33.2	Not measured	Not measured	Not measured
49	Control	39.3	29	23.4	0	0	0	0	0	0	No reported	No reported	0	0	0	0	0	0	0	0	0	0	0	0	26.2	Not measured	Not measured	Not measured
50	Control	38.2	34	29.6	0	0	0	0	0	1	No reported	No reported	0	0	0	0	0	0	0	0	0	0	0	0	41	Not measured	Not measured	Not measured
51	Control	39.1	36	25.2	0	0	0	0	0	0	No reported	No reported	0	0	0	0	0	0	0	0	0	0	0	0	20.8	Not measured	Not measured	Not measured
52	Control	39	35	29.1	0	0	0	0	0	0	No reported	No reported	0	0	0	0	0	0	0	0	0	0	0	0	25.2	Not measured	Not measured	Not measured
53	Control	37.4	34	22.9	0	0	1	0	0	1	No reported	No reported	0	0	0	0	0	0	0	0	0	0	0	0	33.2	Not measured	Not measured	Not measured
54	Control	38.1	32	25.8	0	0	0	0	0	0	No reported	No reported	0	0	0	0	0	0	0	0	0	0	0	0	13.8	Not measured	Not measured	Not measured
55	Control	39.8	32	25.9	0	0	0	0	0	0	No reported	No reported	0	0	0	0	0	0	0	0	0	0	0	0	46.8	Not measured	Not measured	Not measured
56	Control	37.4	25	25.8	0	0	0	0	0	0	No reported	No reported	0	0	0	0	0	0	0	0	0	0	0	0	23.7	Not measured	Not measured	Not measured
57	Control	38.9	31	27.3	0	0	0	0	0	0	No reported	No reported	0	0	0	0	0	0	0	0	0	0	0	0	29.7	Not measured	Not measured	Not measured
58	Control	40	33	26.6	0	0	0	0	1	1	No reported	No reported	0	0	0	0	0	0	0	0	0	0	0	0	36.5	Not measured	Not measured	Not measured
59	Control	40.1	33	24.4	0	0	0	0	0	1	No reported	No reported	0	0	0	0	0	0	0	0	0	0	0	0	28.3	Not measured	Not measured	Not measured
60	Control	38.2	30	29.2	0	0	0	0	0	0	No reported	No reported	0	0	0	0	0	0	0	0	0	0	0	0	29.7	Not measured	Not measured	Not measured
61	Control	39.7	33	27.1	0	0	0	0	1	0	No reported	No reported	0	0	0	0	0	0	0	0	0	0	0	0	41.7	Not measured	Not measured	Not measured
62	Control	38.6	25	26	0	0	0	0	0	0	No reported	No reported	0	0	0	0	0	0	0	0	0	0	0	0	34.1	Not measured	Not measured	Not measured
63	Control	37.4	31	27.3	0	0	0	0	0	0	No reported	No reported	0	0	0	0	0	0	0	0	0	0	0	0	29.7	Not measured	Not measured	Not measured
64	Control	37.8	21	29.1	0	0	0	0	0	0	No reported	No reported	0	0	0	0	0	0	0	0	0	0	0	0	34.1	Not measured	Not measured	Not measured
65	Control	38.2	33	25	0	0	0	0	1	0	No reported	No reported	0	0	0	0	0	0	0	0	0	0	0	0	40.1	Not measured	Not measured	Not measured
66	Control	39.4	36	34.1	1	1	0	0	1	0	No reported	No reported	0	0	0	0	0	0	0	0	0	0	0	0	33.5	Not measured	Not measured	Not measured
67	Control	38.1	22	24.2	0	0	0	0	0	0	No reported	No reported	0	0	0	0	0	0	0	0	0	0	0	0	44.4	Not measured	Not measured	Not measured
68	Control	40.3	25	40.1	1	0	0	0	1	0	No reported	No reported	0	0	0	0	0	0	0	0	0	0	0	0	25.2	Not measured	Not measured	Not measured
69	Control	39.4	18	30.7	1	0	0	0	0	0	No reported	No reported	0	0	0	0	0	0	0	0	0	0	0	0	33.4	Not measured	Not measured	Not measured
70	Control	38.6	25	31.2	1	0	0	0	1	1	No reported	No reported	0	0	0	0	0	0	0	0	0	0	0	0	21.5	Not measured	Not measured	Not measured
71	Control	39.1	43	30	1	0	0	0	0	0	No reported	No reported	0	0	0	0	0	0	0	0	0	0	0	0	21.9	Not measured	Not measured	Not measured
72	Control	38.6	39	30.4	1	0	1	0	1	0	No reported	No reported	0	0	0	0	0	0	0	0	0	0	0	0	26.7	Not measured	Not measured	Not measured
73	Control	39.6	26	31.2	1	0	0	0	0	1	No reported	No reported	0	0	0	0	0	0	0	0	0	0	0	0	22.1	Not measured	Not measured	Not measured
74	Control	37.8	40	31.1	1	0	1	0	0	0	No reported	No reported	0	0	0	0	0	0	0	0	0	0	0	0	42.5	Not measured	Not measured	Not measured
75	Control	39.7	24	33.7	1	0	0	0	0	0	No reported	No reported	0	0	0	0	0	0	0	0	0	0	0	0	21.9	Not measured	Not measured	Not measured
76	Control	38.3	28	31.2	1	0	0	0	1	1	No reported	No reported	0	0	0	0	0	0	0	0	0	0	0	0	24.9	Not measured	Not measured	Not measured
77	Control	38.6	28	31.2	1	0	0	0	0	0	No reported	No reported	0	0	0	0	0	0	0	0	0	0	0	0	38.6	Not measured	Not measured	Not measured
78	Control	38.5	40	33.8	1	0	0	0	0	1	No reported	No reported	0	0	0	0	0	0	0	0	0	0	0	0	26.1	Not measured	Not measured	Not measured
79	Control	39.8	30	43.6	1	0	0	0	0	1	No reported	No reported	0	0	0	0	0	0	0	0	0	0	0	0	15.9	Not measured	Not measured	Not measured
80	Asymptomatic	37	38	26.5643	0	0	0	0	0	0	No reported	No reported	0	0	0	0	0	0	0	0	0	0	0	0	11.9	1.502	0.705	3.45503
81	Asymptomatic	37.3	36	26.0375	0	0	0	0	0	1	No reported	No reported	0	0	0	0	0	0	0	0	0	0	0	0	13.5	1.597	0.738	4.1977
82	Asymptomatic	38.6	35	32.4662	1	0	1	0	0	1	No reported	No reported	0	0	0	0	0	0	0	0	0	0	0	0	18.7	1.572	0.693	4.45602
83	Asymptomatic	38	34	27.4077	0	1	0	0	0	1	No reported	No reported	0	0	0	0	0	0	0	0	0	0	0	0	17.4	1.722	0.656	3.8748
84	Asymptomatic	38.6	31	30.3593	1	0	1	0	0	0	No reported	No reported	0	0	0	0	0	0	0	0	0	0	0	0	19.1	1.747	0.697	4.5206
85	Asymptomatic	38.2	28	27.8852	0	0	0	0	1	0	No reported	No reported	0	0	0	0	0	0	0	0	0	0	0	0	18.2	1.297	0.6	3.81022
86	Asymptomatic	38.4	42			0	0	0	0	0	No reported	No reported	0	0	0	0	0	0	0	0	0	0	0	0	14.4	1.672	0.615	3.8748
87	Asymptomatic	39.5	24	20.5049	0	0	0	0	0	0	No reported	No reported	0	0	0	0	0	0	0	0	0	0	0	0	20	1.569	0.607	4.22999
88	Asymptomatic	38	39	21.3382	0	0	0	0	0	0	No reported	No reported	0	0	0	0	0	0	0	0	0	0	0	0	19.9	1.672	0.656	4.1977
89	Asymptomatic	38.5	36	24.5578	0	0	0	0	0	0	No reported	No reported	0	0	0	0	0	0	0	0	0	0	0	0	35.9	1.297	0.51	3.29358
90	Asymptomatic	38.2	40	29.4321	0	0	0	0	0	0	No reported	No reported	0	0	0	0	0	0	0	0	0	0	0	0	22.7	1.123	0.455	3.16442
91	Asymptomatic	40	23	14.252	0	0	0	0	0	0	No reported	No reported	0	0	0	0	0	0	0	0	0	0	0	0	46.2	1.846	0.697	4.1977
92	Asymptomatic	39.1	43	29.5858	0	0	0	1	0	0	No reported	No reported	0	0	0	0	0	0	0	0	0	0	0	0	36.7	1.422	0.631	3.32587
93	Asymptomatic	39.4	37	22.5069	0	0	0	0	0	1	No reported	No reported	0	0	0	0	0	0	0	0	0	0	0	0	34.1	1.7181	0.7021	3.229
94	Asymptomatic	38.2	29	32.872	1	0	1	0	0	0	No reported	No reported	0	0	0	0	0	0	0	0	0	0	0	0	20.6	1.322	0.554	3.09984
95	Asymptomatic	39.4	35	34.6667	1	0	0	0	0	0	No reported	No reported	0	0	0	0	0	0	0	0	0	0	0	0	24	1.148	0.545	2.87381
96	Asymptomatic	39.1	41	48.4878	1	0	0	0	0	0	No reported	No reported	0	0	0	0	0	0	0	0	0	0	0	0	29.6	1.472	0.472	3.16442
97	Asymptomatic	38.5	33	39.9146	1	0	1	0	0	0	No reported	No reported	0	0	0	0	0	0	0	0	0	0	0	0	22.8	1.37	0.41	3.51961
98	Asymptomatic	39.4	18	25.4767	0	0	0	0	0	1	No reported	No reported	0	0	0	0	0	0	0	0	0	0	0	0	39.6	1.422	0.615	3.5519
99	Asymptomatic	39.6	24	45.0612	1	0	0	0	0	0	No reported	No reported	0	0	0	0	0	0	0	0	0	0	0	0	30.6	1.46	0.736	6.52258
100	Asymptomatic	39.4	24	30.3593	0	0	0	0	0	0	No reported	No reported	0	0	0	0	0	0	0	0	0	0	0	0	31.5	1.547	0.57	3.97167
101	Asymptomatic	40.2	20	24.6548	0	0	0	1	0	0	No reported	No reported	0	0	0	0	0	0	0	0	0	0	0	0	38.7	1.372	0.467	4.22999
102	Asymptomatic	38	25	24.1427	0	0	0	1	0	1	No reported	No reported	0	0	0	0	0	0	0	0	0	0	0	0	22	1.372	0.534	2.80923
103	Asymptomatic	39.2	16	21.4286	0	0	0	0	0	0	No reported	No reported	0	0	0	0	0	0	0	0	0	0	0	0	23.2	1.522	0.519	3.35816
104	Asymptomatic	37.4	32	24.5089	0	0	0	0	0	0	No reported	No reported	0	0	0	0	0	0	0	0	0	0	0	0	27.4	1.297	0.56	2.77694
105	Asymptomatic	39.1	19	26.3702	0	0	0	0	0	0	No reported	No reported	0	0	0	0	0	0	0	0	0	0	0	0	22.7	1.422	0.592	3.84251
106	Asymptomatic	37.4	31	23.03	0	0	0	0	0	0	No reported	No reported	0	0	0	0	0	0	0	0	0	0	0	0	26.5	1.422	0.454	4.06854
107	Asymptomatic	38.6	37	33.7823	1	0	0	0	0	0	No reported	No reported	0	0	0	0	0	0	0	0	0	0	0	0	27.4	1.622	0.615	2.9061
108	Asymptomatic	37.2	33	32.5	1	0	0	0	0	0	No reported	No reported	0	0	0	0	0	0	0	0	0	0	0	0	25.4	1.516	0.565	4.16541
109	Asymptomatic	39.2	38	25.2994	0	0	0	0	0	0	No reported	No reported	0	0	0	0	0	0	0	0	0	0	0	0	46.9	1.49	0.631	5.42472
110	Asymptomatic	38.1	30	20.3	0	0	0	0	0	0	No reported	No reported	0	0	0	0	0	0	0	0	0	0	0	0	20.6	1.672	0.697	3.8748
111	Asymptomatic	38.6	23	22.984	0	0	0	0	0	0	No reported	No reported	0	0	0	0	0	0	0	0	0	0	0	0	43.8	1.223	0.463	3.5519
112	Mild	36.4	21	33.3333	1	0	0	0	0	0	96	No reported	0	0	0	0	1	0	1	1	0	0	1	1	10.9	1.78533	0.785583	5.32785
113	Mild	35	30	30.902	1	0	0	0	0	0	96	97.1	0	0	0	0	0	0	0	0	0	0	0	0	9.9	1.44211	0.697515	3.76824
114	Mild	39.9	30	33.9	1	0	0	0	0	1	95	No reported	0	0	0	0	1	0	0	0	0	0	0	0	10.5	1.5469	0.57582	3.60356
115	Mild	31	33	23.7	0	0	0	1	0	0	49	80	4	1	0	1	1	0	0	0	1	1	0	0	8.2	1.58432	0.866306	3.66492
116	Mild	38.7	37	40.8889	1	0	0	0	1	0	99	95	0	0	0	0	0	0	0	0	0	0	0	0	6.8	1.35229	1.17632	3.78116
117	Mild	40.5	33	41.5225	1	0	0	0	0	0	96	No reported	0	0	0	0	0	0	0	0	0	0	0	0	12	1.294	1.017	5.13411
118	Mild	39.9	31	16.8889	0	0	0	0	0	0	93	No reported	0	0	0	0	0	0	0	0	0	0	0	0	17.5	1.61676	0.514125	4.35592
119	Mild	37.1	27	19.6	0	0	0	0	0	0	No reported	No reported	0	0	0	0	0	0	0	0	1	0	0	0	19.7	1.455	0.695	2.9061
120	Mild	39.3	34	31.1111	1	0	0	0	0	0	94	No reported	0	0	0	0	0	0	0	0	0	0	1	1	13.9	Not measured	Not measured	Not measured
121	Mild	38.4	30	31.1	1	0	0	0	0	0	97	No reported	0	0	0	0	1	0	0	1	1	0	0	0	18.4	1.38722	0.621063	3.53253
122	Mild	38.6	36	29.3	0	0	1	0	0	0	95	No reported	0	0	0	0	1	1	1	1	0	1	1	0	15.4	1.83133	0.760905	4.09437
123	Mild	37	37	25.4	0	0	0	0	0	0	95	95.2	0	0	0	0	1	1	0	0	0	0	0	0	13.9	1.22255	0.505899	2.65101
124	Mild	38.1	40	30.5	1	0	0	0	0	0	96	No reported	0	0	0	0	1	1	1	1	0	0	0	0	15.5	1.56437	0.625176	3.18057
125	Mild	35.9	26	30.0781	1	0	1	0	0	0	93	92	0	0	0	1	1	1	1	1	0	0	0	0	15.9	1.70658	0.695097	4.23322
126	Mild	36.1	34	28.3	0	0	0	0	0	0	87	93	0	0	0	0	1	1	1	0	0	0	0	0	16.2	1.55189	0.715662	2.40883
127	Mild	38.3	31	37.5	1	0	1	0	1	1	96	No reported	0	0	0	1	1	1	0	0	0	0	0	0	15.2	1.39221	0.57582	3.04495
128	Mild	38.3	17	20.3	0	0	0	0	0	0	96	98	0	0	0	0	1	1	1	1	0	0	0	0	17.1	1.41716	0.530577	2.86735
129	Mild	34.7	32	21.1	0	0	0	0	0	0	95	No reported	0	0	0	0	1	0	1	1	0	0	0	0	16.1	1.68662	0.666306	4.53352
130	Mild	39.4	27	33.8	1	0	0	1	0	1	97	92.2	0	0	0	0	0	0	1	0	0	0	0	0	12.8	1.79141	0.682758	3.46795
131	Mild	38	37	31.25	1	0	0	0	0	0	97	95.6	0	0	0	0	0	0	0	0	0	0	0	0	19.5	1.72903	0.668	3.97167
132	Mild	39	26	28.2284	0	0	0	0	0	0	92	No reported	0	0	0	0	0	0	0	0	0	0	0	0	24.5	1.495	0.633	4.8435
133	Mild	30.3	35	31.1111	1	0	0	0	0	0	94	95.5	0	0	0	0	1	1	1	0	0	1	0	0	23.6	1.53633	0.64	5.36014
134	Mild	32.5	36	27.5556	0	0	0	0	0	0	98	96	0	0	0	1	1	1	1	1	1	1	0	0	40.6	1.135	0.503	5.52159
135	Mild	33.7	31	30.854	1	0	0	0	0	1	93	No reported	0	0	0	1	1	0	0	1	0	0	0	0	22.9	1.57435	0.703323	4.2203
136	Mild	36.2	16	18.9866	0	0	0	0	0	0	98	No reported	0	0	0	0	0	0	0	0	0	0	1	1	24.2	1.43213	0.497673	3.30262
137	Mild	39.1	34	31.2295	1	0	1	0	0	0	95	No reported	0	0	0	0	0	0	0	0	0	0	0	0	25.7	1.68163	0.61695	4.86933
138	Mild	34	24	25.2994	0	0	0	0	0	0	96	No reported	0	0	0	0	1	0	1	0	0	0	1	0	23.4	1.36826	0.81931	4.74017
139	Mild	35.7	36	30.1205	1	0	0	0	0	1	98	98.1	0	0	0	0	0	0	0	0	0	0	0	0	27.7	1.57684	0.61695	2.99651
140	Mild	40.7	31	24.4444	0	0	0	0	0	0	95	94	0	0	0	0	0	0	1	1	0	1	0	0	21.7	1.40468	0.551142	3.3291
141	Mild	39.4	34	25.8065	0	0	0	0	1	0	93	No reported	0	0	0	0	1	0	1	1	0	1	0	0	40.1	1.81636	0.563481	3.19994
142	Mild	38	29	22.7	0	0	0	0	0	0	92	No reported	0	0	0	0	0	1	0	0	0	0	0	0	23.2	1.45958	0.629289	3.81991
143	Mild	39.3	38	29	0	0	1	0	0	0	95	92.1	0	0	0	0	0	0	0	0	0	0	0	0	30.3	1.35977	0.69921	2.60903
144	Mild	36.6	30	30.9	1	0	0	1	0	0	95	95	0	0	0	0	0	0	1	0	0	0	0	0	30.9	1.45209	0.530577	2.65747
145	Mild	38.1	27	26.6389	0	0	0	0	0	0	95	No reported	0	0	0	0	0	0	0	0	0	0	0	0	25.1	1.3	0.581	3.35816
146	Mild	25.2	27	31.2026	1	0	0	0	0	0	96	98	0	0	0	0	1	1	1	1	1	0	0	0	38.6	1.62674	0.542916	2.76725
147	Mild	34.9	27	31.9922	1	0	0	0	0	0	96	No reported	0	0	0	0	0	0	0	0	0	0	0	1	23.5	1.511	0.781	4.1977
148	Mild	37.1	32	21.3333	0	0	0	0	0	0	96	No reported	0	0	0	0	1	0	0	0	0	0	0	0	27	1.404	0.645	5.10182
149	Mild	37	33	30.2618	1	0	0	0	0	0	97	No reported	0	0	0	0	0	0	0	1	0	0	0	0	29.6	1.889	0.79	4.58518
150	Mild	40.1	26	23.5	0	0	0	0	0	0	96	95.7	0	0	0	0	0	0	0	0	0	0	1	1	21.2	1.38972	0.53469	3.229
151	Mild	37.6	31	29.4	0	0	0	0	0	0	98	96	0	0	0	0	1	1	1	1	0	0	1	0	33.6	1.33233	0.555255	2.4831
152	Mild	34	22	27.8	0	0	0	1	0	0	96	44	0	0	0	0	0	0	0	0	0	0	1	0	28.6	1.58375	0.880182	4.98558
153	Mild	38.1	37	24.7	0	0	0	0	0	0	94	93.9	0	0	0	0	1	0	1	1	0	0	1	1	21.1	1.83033	0.686871	3.84251
154	Mild	38.1	24	44.4	1	0	1	0	1	1	94	94	0	0	0	0	0	0	0	0	0	0	0	0	21.1	1.29491	Not detected	2.57028
155	Mild	39.1	23	27.6	0	0	0	0	0	0	80	95.6	0	0	0	0	0	1	0	0	0	0	0	0	25.2	1.38722	0.597673	3.06109
156	Severe	38.4	26	36	1	0	0	0	0	0	93	No reported	0	0	0	1	1	1	1	1	0	0	0	0	9.1	1.3473	0.563481	3.04495
157	Severe	28.4	35	32.8125	1	0	1	1	0	0	82	91.2	15	1	0	1	1	0	1	1	1	1	0	0	6.6	1.622	1.03	4.13312
158	Severe	26.3	39	26.4915	0	0	0	0	0	0	95	92.5	27	1	0	1	1	1	1	1	1	1	0	0	11	1.584	0.589	4.35915
159	Severe	27.2	29	28.5156	0	0	0	0	0	0	93	98	10	1	0	1	1	0	1	1	0	0	0	0	16.5	1.39221	0.57	3.58419
160	Severe	38.2	34	22.8928	0	0	0	0	0	0	87	97.5	0	0	0	1	1	1	1	1	0	0	0	0	15.7	1.472	0.759	3.32587
161	Severe	33.4	25	21.6	0	0	0	0	1	0	96	80.7	0	0	0	0	0	0	1	1	0	0	0	0	12.1	1.34231	0.555255	2.96422
162	Severe	30.1	28	21.4844	0	0	0	0	0	0	87	88.2	3	0	0	1	1	1	1	1	1	1	1	1	23.5	1.3	0.54	4.00297
163	Severe	33.3	33	24.539	0	0	0	0	0	0	95	72.6	0	1	0	1	0	0	0	1	0	0	1	0	25.9	1.60428	0.505899	3.50347
164	Severe	35	28	35.2	1	0	0	0	0	0	56	78	1	1	1	1	1	1	1	1	1	1	0	0	29.6	1.47205	0.592272	2.14083
165	Severe	36	37	38.2957	1	0	0	0	0	0	90	98	1	1	0	0	1	0	1	1	1	1	0	0	25.2	1.4471	0.563481	3.13536
		Not reported (Data no reported in the medical record)
		Not measured (due to insufficient sample)
		Not detected (Value outside of range detection)
